# Supplementary material for: Sustainability in food-based dietary guidelines: a review of recommendations around meat and dairy consumption and their visual representation
Source: Ann Med. 2025 Mar 7;57(1):2470252. doi: 10.1080/07853890.2025.2470252 (PMC11892039; doi:10.1080/07853890.2025.2470252)
Supplement: Supplemental Material [file IANN_A_2470252_SM3241.zip]

Archive with 5 entries (5 files):
- Appendices/Appendix 1 - search strategy.docx
- Appendices/Appendix 2 - all eligible countries and their inclusion or exclusion.xlsx
- Appendices/Appendix 3 - extracted statements, meeting of criteria and categorisation.xlsx
- Appendices/Appendix 4 - extracted statements from secondary criteria only, for meat and dairy recommendations.xlsx
- Appendices/Appendix 5 - proportion calculations.xlsx
