# Supplementary material for: Sustainability in food-based dietary guidelines: a review of recommendations around meat and dairy consumption and their visual representation
Source: Ann Med. 2025 Mar 7;57(1):2470252. doi: 10.1080/07853890.2025.2470252 (PMC11892039; doi:10.1080/07853890.2025.2470252)
Supplement: Supplemental Material [file IANN_A_2470252_SM3241.zip › Appendices/Appendix 2 - all eligible countries and their inclusion or exclusion.xlsx]

## Sheet: Read-me
Reason for exclusion	Following this, all cells are marked "N/A"

## Sheet: Sheet1
Country	Upper middle/high income country	Guidelines available online	Consumer-facing	English or otherwise able to translate	Include in review
Albania	Upper middle income	FAO	Yes	Yes	Yes
Antigua and Barbuda	High income	FAO	Yes	Yes	Yes
Argentina	Upper middle income	FAO	Yes	Yes	Yes
Australia	High income	FAO	Yes	Yes	Yes
Austria	High income	FAO	Yes	Yes	Yes
Bahamas	High income	FAO	Yes	Yes	Yes
Barbados	High income	FAO	Yes	Yes	Yes
Belgium	High income	FAO	Yes	Yes	Yes
Belize	Upper middle income	FAO	Yes	Yes	Yes
Bermuda	High income	Government website	Yes	Yes	Yes
Bosnia and Herzegovina	Upper middle income	FAO	No	N/A	N/A
Brazil	Upper middle income	FAO	Yes	Yes	Yes
Brunei Darussalam	High income	Government website	Yes	Yes	Yes
Bulgaria	Upper middle income	FAO	Yes	Yes	Yes
Canada	High income	FAO	Yes	Yes	Yes
China	Upper middle income	FAO	No	N/A	N/A
Colombia	Upper middle income	FAO	Yes	Yes	Yes
Cook Islands	High income	Health authority	No	N/A	N/A
Croatia	High income	FAO	No	N/A	N/A
Denmark	High income	FAO	Yes	Yes	Yes
Dominica	Upper middle income	FAO	Yes	Yes	Yes
Dominican Republic	Upper middle income	FAO	Yes	Yes	Yes
Estonia	High income	FAO	Yes	Yes	Yes
Fiji	Upper middle income	FAO	Yes	Yes	Yes
Finland	High income	FAO	Yes	Yes	Yes
France	High income	FAO	Yes	Yes	Yes
Gabon	Upper middle income	No	N/A	N/A	N/A
Germany	High income	FAO	Yes	Yes	Yes
Greece	High income	FAO	Yes	Yes	Yes
Grenada	Upper middle income	FAO	Yes	Yes	Yes
Guyana	High income	FAO	Yes	Yes	Yes
Hong Kong	High income	Government website	Yes	Yes	Yes
Hungary	High income	FAO	Yes	Yes	Yes
Iceland	High income	FAO	Yes	Yes	Yes
Ireland	High income	FAO	Yes	Yes	Yes
Italy	High income	FAO	No	N/A	N/A
Jamaica	Upper middle income	FAO	Yes	Yes	Yes
Japan	High income	FAO	No	N/A	N/A
Korea, Republic of	High income	FAO	Yes	Yes	Yes
Latvia	High income	FAO	Yes	Yes	Yes
Macedonia	Upper middle income	FAO	No	N/A	N/A
Malaysia	Upper middle income	FAO	No	N/A	N/A
Malta	High income	FAO	Yes	Yes	Yes
Namibia	Upper middle income	FAO	Yes	Yes	Yes
Netherlands	High income	FAO	Yes	Yes	Yes
New Caledonia	High income	Health authority	Yes	Yes	Yes
New Zealand	High income	FAO	Yes	Yes	Yes
Niue	Upper middle income	Public health authority	No	N/A	N/A
Panama	High income	FAO	No	N/A	N/A
Paraguay	Upper middle income	FAO	Yes	Yes	Yes
Peru	Upper middle income	FAO	Yes	Yes	Yes
Poland	High income	FAO	Yes	Yes	Yes
Portugal	High income	FAO	Yes	Yes	Yes
Puerto Rico	High income	Food and Nutrition Commission	No	N/A	N/A
Qatar	High income	FAO	Yes	Yes	Yes
Saint Kitts and Nevis	High income	FAO	Yes	Yes	Yes
Saint Lucia	Upper middle income	FAO	Yes	Yes	Yes
Saint Vincent and the Grenadines	Upper middle income	FAO	Yes	Yes	Yes
Saudi Arabia	High income	FAO	Yes	Yes	Yes
Seychelles	High income	FAO	Yes	Yes	Yes
Singapore	High income	Health authority	Yes	Yes	Yes
Slovakia	High income	Public health authority	Yes	Yes	Yes
Slovenia	High income	FAO	Yes	Yes	Yes
South Africa	Upper middle income	No	N/A	N/A	N/A
Spain	High income	FAO	Yes	Yes	Yes
Sweden	High income	FAO	Yes	Yes	Yes
Switzerland	High income	FAO	Yes	Yes	Yes
Thailand	Upper middle income	FAO	Yes	Yes	Yes
Tonga	Upper middle income	Health authority	No	N/A	N/A
United Arab Emirates	High income	FAO	No	N/A	N/A
United Kingdom	High income	FAO	Yes	Yes	Yes
United States	High income	FAO	Yes	Yes	Yes
Venezuela	Upper middle income	FAO	Yes	Yes	Yes
