# Supplementary material for: Sustainability in food-based dietary guidelines: a review of recommendations around meat and dairy consumption and their visual representation
Source: Ann Med. 2025 Mar 7;57(1):2470252. doi: 10.1080/07853890.2025.2470252 (PMC11892039; doi:10.1080/07853890.2025.2470252)
Supplement: Supplemental Material [file IANN_A_2470252_SM3241.zip › Appendices/Appendix 3 - extracted statements, meeting of criteria and categorisation.xlsx]

## Sheet: Belgium
		Primary search term				Secondary search term
Statement	Category	Sustain*	Environment*	Climat*	Planet*	Plant	Animal	Meat	Dairy
A healthy diet is important in the pursuit of optimal health for everyone and in combating overweight and conditions such as type 2 diabetes and cardiovascular disease. At the same time, we see that the current Western consumption pattern puts heavy pressure on our planet. By making certain food choices, we can improve our own health and that of the planet. A win-win: for ourselves in the short t…	Generic/all-encompassing				✓
Our way of life puts a heavy burden on our planet. Nutrition plays a significant role in this. The production, processing and distribution of food has an impact on the climate, air quality, soil quality, land and water use and biodiversity (see appendix for more information about these environmental indicators). At the moment, the environmental impact of our diets is higher than what our planet c…	Generic/all-encompassing		✓		✓
Healthy and environmentally responsible food choices must become the most obvious and attractive options for consumers. Therefore, we encourage these actors to get started with this document. It provides a substantive framework for numerous actions: from guidelines for offerings in public institutions to policy advice. Only by joining forces can we work towards a healthy future for ourselves and …	Generic/all-encompassing		✓		✓
By eating according to the recommendations of the nutritional triangle you kill two birds with one stone. It is good for your own health, and at the same time the most important thing you can do to limit the environmental impact of your diet. That is why we strive for an integration of both aspects in the recommendations to the consumer. In this way we convey a clear message to consumers and to a…	Generic/all-encompassing		✓		✓
The food triangle forms the basis for a healthy and environmentally responsible diet. By following the advice of the food triangle, you not only take care of your own health, but also that of the planet.	Generic/all-encompassing		✓		✓
It is not the intention to change your entire diet from today to tomorrow. We encourage a step-by-step approach: every small improvement is a step forward. Look for variety and choose healthy, environmentally responsible alternatives that suit you. Because of course it remains important to enjoy what you eat. So give yourself a less healthy splurge every now and then. Balance is key: take care of…	Generic/all-encompassing		✓		✓
That is why we also call on policymakers, organisations, producers and retailers to get started with these recommendations. They can help promote healthy and environmentally responsible food and make it accessible to everyone.	Generic/all-encompassing		✓
It is therefore logical that a healthy and environmentally responsible diet is high on the national and international agenda.	Generic/all-encompassing		✓
From now on, the food triangle once again points the way towards a better diet for health and the environment.	Generic/all-encompassing		✓
Our consumption is one of the most important links in the food system. Consumers can make a big difference with their daily food choices and contribute to a food system that remains within the carrying capacity of the earth. The food triangle points the way to healthy food choices that are also good for the environment.	Generic/all-encompassing		✓
The recommendations in this document point the way to healthy and environmentally responsible diets. We deliberately talk about environmentally responsible food and not about sustainable food. The concept of sustainability is characterized by three pillars: the environment, the economic and the social aspect. Economic and social aspects such as a fair price, animal welfare, cultural acceptability…	Generic/all-encompassing	✓	✓				✓
When it comes to nutrition, health and the environment are difficult to separate. We are facing a major challenge worldwide: producing enough healthy food for everyone, now and in the future, without exceeding the carrying capacity of the earth.	Generic/all-encompassing		✓
For this we have to stay within a safe zone, which is bordered on two sides. The planetary boundaries form the upper limit, also known as the Earth's carrying capacity. If we exceed these, we risk irreversible environmental damage. In concrete terms, this means further global warming and extreme weather conditions (drought, extreme precipitation, etc.), which lead to failed harvests, among other …	Generic/all-encompassing		✓		✓
Staying within these limits in terms of health and the environment is in many cases possible and even self-evident. And that is positive. Because making better nutritional choices results in a win-win on both fronts. But sometimes trade-offs have to be made. Just think of sugary soft drinks that are unfavorable to our health, but at the same time have a relatively low environmental impact. The re…	Generic/all-encompassing		✓
Each additional step in the food processing process entails an additional environmental impact. Food processing is often necessary and generally brings many advantages: better storage options (and therefore safer food and less food loss), better digestion, higher availability of nutrients and increased ease of use. In addition to the often energy-intensive processing steps, the ingredients used a…	Generic/all-encompassing		✓
Due to an abundance of food, we tend to buy too much. As a result, we sometimes eat more than necessary, or we have to throw food away. On average, each Fleming throws away no less than 37 kg of food and drinks every year. In order to limit the environmental impact of our diet, we must therefore certainly (more) focus on this. Moreover, it is not only important for the environment not to eat more…	Generic/all-encompassing		✓
Not only are seasonal fruits and vegetables at their best, their environmental impact is also limited. Because did you know that buying locally or through a short chain is not always better for the environment? For example, locally grown fruit and vegetables can have a higher environmental impact if they come from heated greenhouses. Buying locally does bring you as a consumer closer to what you …	Generic/all-encompassing		✓
A predominantly plant-based diet increases the chance of good health the most and has a lower impact on the environment. On average, the Flemish still eat too much meat (especially red and processed meat) and too little food of vegetable origin. Fruit and vegetables (preferably in season), legumes, whole grains and nuts form the basis for a healthy and environmentally sound diet and are therefore…	Meat		✓			✓		✓
Products of animal origin still have a place in a healthy and environmentally responsible diet, but less often and in smaller portions than what many people consume today. The focus is mainly on reducing red and processed meat.	Meat		✓				✓	✓
The amount of meat and other animal foods that we consume today has a very large share in the total environmental impact of our current diet. Plant-based foods generally have a lower environmental impact compared to animal-based foods: lower greenhouse gas emissions and less water and land use. Legumes have a very low environmental impact compared to meat and, like whole grains, are interesting a…	Meat		✓				✓	✓
In order to reduce the environmental impact of our diet, we will need to get proportionately more protein from plant sources (e.g. legumes, grains, nuts and seeds) in the future. For protein intake, a ratio of 60% from vegetable products and 40% from animal products is set as a target at population level. This is called the protein shift or protein transition. What the transition means in concret…	Meat		✓			✓	✓
Legumes, whole (or whole grain) grains and nuts are healthy plant protein sources full of beneficial nutrients for your body. Especially if you opt for the few or unprocessed variants. Healthy, but often also a better choice for the environment. Beans, chickpeas and other legumes are not often on the menu of the Flemish. However, they are an affordable alternative to meat with a very low environm…	Meat		✓					✓
Legumes, whole grains, nuts and other protein sources (such as mycoproteins in e.g. Quorn ©) can be processed in meat and dairy substitutes. These products can help you to consume less animal food for a change, but they are not a 'must' in a healthy and environmentally sound diet.	Meat		✓				✓	✓	✓
On average, the Flemish eat too much (red and processed) meat. Reducing the current consumption of meat and other food of animal origin, such as cheese, provides a major environmental benefit. This is especially true when limiting beef and lamb. It is also better for our health to eat less red (pork, beef and lamb) and processed meat. So a big win-win!	Meat		✓					✓

## Sheet: Brazil
		Primary search term				Secondary search term
Statement	Category	Sustain*	Environment*	Climat*	Planet*	Plant	Animal	Meat	Dairy
Natural or minimally processed foods, in great variety, and mainly of plant origin, are the basis for diets that are nutritionally balanced, delicious, culturally appropriate, and supportive of socially and environmentally sustainable food systems	Generic/all-encompassing	✓	✓			✓

## Sheet: Denmark
		Primary search term				Secondary search term
Statement	Category	Sustain*	Environment*	Climat*	Planet*	Plant	Animal	Meat	Dairy
What we eat and drink affects both our health and the climate. Therefore, the Official Dietary Guidelines show how you can eat a both healthy and climate-friendly diet	Generic/all-encompassing			✓
When you eat plant-rich, varied and not too much, it benefits both your health and the climate.	Generic/all-encompassing			✓		✓
Plant-rich and varied food, in line with the Official Dietary Guidelines, also includes fish, eggs, dairy products and vegetable oils as well as a limited amount of meat.	Generic/all-encompassing					✓		✓	✓
Legumes also have a low climate footprint compared to other foods	Generic/all-encompassing			✓
Make a difference for health and climate: Introduce meat-free days and cut down on meat in your meals. You can replace meat with vegetables, legumes or wholegrain.	Meat							✓
Cutting down on meat also benefits the climate. This applies to all types of meat, and in particular beef and lamb, which are among the foods with the highest climate footprint. Poultry, pork and eggs have a significantly lower impact on the climate than beef and lamb.	Meat			✓				✓
Cut down on meat. About 350 g of meat a week is adequate when eating a plant-rich and varied diet. Limit especially beef and lamb.	Meat					✓		✓
A high intake of dairy products leads to increased climate impact.	Dairy			✓					✓
About 250 ml milk or dairy products a day is adequate when eating a plant-rich and varied diet.	Dairy					✓			✓

## Sheet: Estonia
		Primary search term				Secondary search term
Statement	Category	Sustain*	Environment*	Climat*	Planet*	Plant	Animal	Meat	Dairy
How much and what kind of meat products are consumed not only has a significant impact on health but also on the environment. Therefore, limit yourself to the recommended amounts when eating meat. Meat is one of the foods with the biggest negative environmental impact, as its production requires a lot of water, land (especially for growing fodder) and produces a large amount of greenhouse gases. …	Meat		✓					✓
In addition to the environmental impact of animal husbandry, there has recently been more and more talk about the welfare of animals in large-scale industry. If animal welfare is something that worries you, you might also consider where the meat comes from when consuming meat. In most cases, the further away it is produced, the less we can control the conditions under which the animals are raised…	Meat	✓	✓				✓	✓
If you want to help protect the environment, limit your consumption of milk and dairy products to the recommended portions and prefer less processed products. The rule for any food is that the more processed the food, the greater its negative environmental impact. Therefore, more processed dairy products such as cheese or curd have an even greater negative impact on the environment.	Dairy		✓						✓

## Sheet: France
		Primary search term				Secondary search term
Statement	Category	Sustain*	Environment*	Climat*	Planet*	Plant	Animal	Meat	Dairy
More pulses and less meat are what’s good for the environment. Of all foods, it’s meat which has the biggest impact on the climate. Champions of sustainable agriculture, pulses don’t need fertiliser, they naturally enrich the soil and consume less water.	Meat		✓	✓				✓
And what if you consume more pulses like lentils, white or kidney beans, beans, chickpeas or split peas? When they are combined with grains like pasta, rice or semolina, they can even replace meat or poultry	Meat							✓

## Sheet: Iceland
		Primary search term				Secondary search term
Statement	Category	Sustain*	Environment*	Climat*	Planet*	Plant	Animal	Meat	Dairy
Most Icelanders began to see the health benefits of increasing their consumption of plant-based foods, e.g. on vegetables, fruits, berries, nuts, beans, lentils, seeds and whole grains.	Generic/all-encompassing					✓
Increased consumption of plant-products and reduced consumption of animal products will also help to limit the emission of greenhouse gases and thus protect the environment.	Generic/all-encompassing		✓			✓	✓

## Sheet: Netherlands
		Primary search term				Secondary search term
Statement	Category	Sustain*	Environment*	Climat*	Planet*	Plant	Animal	Meat	Dairy
The Wheel of Five takes sustainability into account. For instance, we provide maximum limits for the use of animal products such as meat (including red meat), milk products and fish. We encourage people to adopt a dietary pattern with less meat but with more pulses and nuts. We advise consumers on how to make sustainable choices.	Meat	✓					✓	✓
Recommended daily amounts in the Wheel of Five takes into account the environmental impact involved, by setting maximum limits for animal products	Meat		✓				✓

## Sheet: Poland
		Primary search term				Secondary search term
Statement	Category	Sustain*	Environment*	Climat*	Planet*	Plant	Animal	Meat	Dairy
For health and the environment, replacing meat with protein products of plant origin, i.e. pulses (beans, chickpeas, soybeans, peas, lentils, broad beans) and nuts, as well as fish and eggs	Meat		✓			✓		✓

## Sheet: Qatar
		Primary search term				Secondary search term
Statement	Category	Sustain*	Environment*	Climat*	Planet*	Plant	Animal	Meat	Dairy
Eat healthy while protecting the environment: emphasise a plant-based diet, including vegetables, fruit, whole grain cereals, legumes, nuts and seeds	Generic/all-encompassing		✓			✓

## Sheet: Sweden
		Primary search term				Secondary search term
Statement	Category	Sustain*	Environment*	Climat*	Planet*	Plant	Animal	Meat	Dairy
Economising on the Earth's resources will ensure we have good food to eat in the future. That's why we've devised this advice on how you can eat sustainably – to the benefit of both your health and the environment.	Generic/all-encompassing	✓	✓
We'll give you advice and handy tips here to make it easier for you to adopt successful eating habits that are sustainable for both your health and the environment	Generic/all-encompassing	✓	✓
But what you eat isn't just important to your own personal wellbeing; it's important to the environment as well	Generic/all-encompassing		✓
If you cut back on meat, you’ll have enough money for meat produced more sustainably, with attention paid to the welfare of the animals	Meat	✓
Of all foods, meat has the greatest impact on our climate and environment. This is why it’s important for us to cut back on meat and be careful about what meat we do choose to eat. Poultry has the smallest impact on our climate, followed by pork. Beef and lamb have the greatest impact, but free range beef and lamb can also have positive effects. In Sweden, for example, they help to produce a rich…	Meat		✓	✓				✓
Choose eco-labelled meats such as free range, organic or certified eco-friendly.	Meat							✓
Butter has more of an impact on the environment than oils, but at the same time it can help bring about a rich agricultural landscape and biodiversity	Dairy		✓
At the same time, grazing animals can do their bit for the environment. In Sweden, for example, they help to produce a rich agricultural landscape and ensure that natural pastures are kept open. This benefits lots of species under threat. Ecolabels such as ”organic” help you choose foods produced with the environment in mind.	Dairy		✓
Dairy products come from cows, which release methane gas. This is bad for the environment, so it’s a good idea not to consume too much cheese or other dairy products	Dairy		✓						✓

[truncated: 1 more sheets: Switzerland]
