# Supplementary material for: Sustainability in food-based dietary guidelines: a review of recommendations around meat and dairy consumption and their visual representation
Source: Ann Med. 2025 Mar 7;57(1):2470252. doi: 10.1080/07853890.2025.2470252 (PMC11892039; doi:10.1080/07853890.2025.2470252)
Supplement: Supplemental Material [file IANN_A_2470252_SM3241.zip › Appendices/Appendix 4 - extracted statements from secondary criteria only, for meat and dairy recommendations.xlsx]

## Sheet: Belgium
Meat recommendation(s)	Reduce	Neutral	Increase	No recommendation	Motivated by sustainability
Consider both your sandwich filling and the hot meal to replace animal protein sources with vegetable ones. A good guideline is, if you eat meat, not to consume meat more than once a day. It is therefore best to limit your meat consumption to a maximum of one meal, for example on a sandwich as a spread or with a hot meal	✓
Dairy recommendation(s)	Reduce	Neutral	Increase	No recommendation	Motivated by sustainability
Dairy products such as milk, yogurt and cheese fit into the food triangle, but the consumption of cheese is best moderated.		✓

## Sheet: Brazil
Meat recommendation(s)	Reduce	Neutral	Increase	No recommendation	Motivated by sustainability
				✓
Dairy recommendation(s)	Reduce	Neutral	Increase	No recommendation	Motivated by sustainability
				✓

## Sheet: Denmark
Meat recommendation(s)	Reduce	Neutral	Increase	No recommendation	Motivated by sustainability
Eat less meat – choose legumes and fish. Introduce meat-free days and cut down on meat in your meals. Cut down on meat. About 350 g of meat a week is adequate when eating a plant-rich and varied diet. Limit especially beef and lamb.	✓				✓
Dairy recommendation(s)	Reduce	Neutral	Increase	No recommendation	Motivated by sustainability
Limit the use of butter on bread and sandwiches. Choose for example hummus or a little pesto instead.	✓
About 250 ml milk or dairy products a day is adequate when eating a plant-rich and varied diet. This quantity also applies to children aged 2-5 years. Also, use cheese in your food or in sandwiches. About 20 g of cheese (1 slice) a day is adequate when eating a plant-rich and varied diet.		✓

## Sheet: Estonia
Meat recommendation(s)	Reduce	Neutral	Increase	No recommendation	Motivated by sustainability
How much and what kind of meat products are consumed not only has a significant impact on health but also on the environment. Therefore, limit yourself to the recommended amounts when eating meat. 300-400g of poultry per week and 100g of red meat per week.	✓				✓
Dairy recommendation(s)	Reduce	Neutral	Increase	No recommendation	Motivated by sustainability
If you want to help protect the environment, limit your consumption of milk and dairy products to the recommended portions and prefer less processed products. The rule for any food is that the more processed the food, the greater its negative environmental impact. Therefore, more processed dairy products such as cheese or curd have an even greater negative impact on the environment.	✓				✓
In the absence of a direct need, dairy products should not be replaced by so-called analogue products of plant origin.		✓

## Sheet: France
Meat recommendation(s)	Reduce	Neutral	Increase	No recommendation	Motivated by sustainability
Reduce meat. Prioritise poultry and limit other meat (pork, beef, veal, mutton, lamb, offal) to 500g per week.	✓
More legumes and less meat, it's good for the environment. Of all the foods, meat has the greatest impact on the climate.	✓				✓
Dairy recommendation(s)	Reduce	Neutral	Increase	No recommendation	Motivated by sustainability
Move towards a sufficient but limited consumption of dairy products.	✓

## Sheet: Iceland
Meat recommendation(s)	Reduce	Neutral	Increase	No recommendation	Motivated by sustainability
Choose primarily unprocessed, lean meats. Limit consumption of red meat to 500 g per week. In particular, the consumption of processed meat products should be limited. This corresponds to two to three meat meals per week and a small amount of meat toppings.	✓
Dairy recommendation(s)	Reduce	Neutral	Increase	No recommendation	Motivated by sustainability
				✓

## Sheet: Netherlands
Meat recommendation(s)	Reduce	Neutral	Increase	No recommendation	Motivated by sustainability
Less meat and more plant-based food. Vary the diet, switch between fish, pulses, nuts, eggs and vegetarian products	✓
Dairy recommendation(s)	Reduce	Neutral	Increase	No recommendation	Motivated by sustainability
				✓

## Sheet: Poland
Meat recommendation(s)	Reduce	Neutral	Increase	No recommendation	Motivated by sustainability
Step 1 - Introduce one day a week without meat. Step 2 - Do not eat more than 500 g of red meat and meat products (cold meats, sausages) per week. Replace processed meats and red meat with poultry, fish, legumes and eggs. Step 3 - For health and the environment, replace meat with protein products of plant origin, i.e. legumes (beans, chickpeas, soybeans, peas, lentils, broad beans) and nuts , as …	✓				✓
Dairy recommendation(s)	Reduce	Neutral	Increase	No recommendation	Motivated by sustainability
Consume 2 glasses of milk a day.		✓

## Sheet: Qatar
Meat recommendation(s)	Reduce	Neutral	Increase	No recommendation	Motivated by sustainability
				✓
Dairy recommendation(s)	Reduce	Neutral	Increase	No recommendation	Motivated by sustainability
Maintain a daily consumption of skimmed or low fat milk and dairy products		✓

## Sheet: Sweden
Meat recommendation(s)	Reduce	Neutral	Increase	No recommendation	Motivated by sustainability
Eat less red and processed meat, no more than 500 grams a week	✓
Cutting back on red and processed meat is good for our health. By red meat, we mean beef, pork, lamb, reindeer and game. Eating less than 500 grams a week (equivalent to 600- 750 grams of raw meat) reduces the risk of colorectal cancer.	✓
Of all foods, meat has the greatest impact on our climate and environment. This is why it’s important for us to cut back on meat and be careful about what meat we do choose to eat	✓				✓
Dairy recommendation(s)	Reduce	Neutral	Increase	No recommendation	Motivated by sustainability
Dairy products come from cows, which release methane gas. This is bad for the environment, so it’s a good idea not to consume too much cheese or other dairy products.	✓				✓

[truncated: 1 more sheets: Switzerland]
