# Supplementary material for: Sustainability in food-based dietary guidelines: a review of recommendations around meat and dairy consumption and their visual representation
Source: Ann Med. 2025 Mar 7;57(1):2470252. doi: 10.1080/07853890.2025.2470252 (PMC11892039; doi:10.1080/07853890.2025.2470252)
Supplement: Supplemental Material [file IANN_A_2470252_SM3241.zip › Appendices/Appendix 5 - proportion calculations.xlsx]

## Sheet: Belgium
Type of image	Number of images	Number of images in food group	Number of all images in food guide
Meat from orange group	1	2	23
Meat from green group	1	6	23
Dairy from orange group	1	2	23
Dairy from green group	3	6	23
	Proportion out of overall food group images (average)	Proportion out of all images (average)
Meat	0.333333	0.0434783
Dairy	0.5	0.0869565

## Sheet: Denmark
Type of image	Number of images	Number of images in food group	Number of all images in food guide	Proportion out of overall food group images	Proportion out of all images
Meat	1	5	36	0.2	0.0277778
Dairy	1	2	36	0.5	0.0277778

## Sheet: France
Type of image	Number of images	Number of images in food group	Number of all images in food guide	Proportion out of overall food group images	Proportion out of all images
Meat	2	7	18	0.285714	0.111111
Dairy	1	6	18	0.166667	0.0555556

## Sheet: Iceland
Type of image	Number of images	Number of images in food group	Number of all images in food guide	Proportion out of overall food group images	Proportion out of all images
Meat	4	18	N/A - full food guide not included due to overlapping images in other segments	0.222222	N/A - full food guide not included
Dairy	9	9	N/A - full food guide not included due to overlapping images in other segments	1	N/A - full food guide not included

## Sheet: Netherlands
Type of image	Number of images	Number of images in food group	Number of all images in food guide	Proportion out of overall food group images	Proportion out of all images
Meat	1	10	37	0.1	0.027027
Dairy	3	10	37	0.3	0.0810811

## Sheet: Poland
Type of image	Number of images	Number of images in food group	Number of all images in food guide	Proportion out of overall food group images	Proportion out of all images
Meat	1	13	44	0.0769231	0.0227273
Dairy	4	13	44	0.307692	0.0909091

## Sheet: Switzerland
Type of image	Number of images	Number of images in food group	Number of all images in food guide	Proportion out of overall food group images	Proportion out of all images
Meat	1	7	32	0.142857	0.03125
Dairy	3	7	32	0.428571	0.09375
